# Supplementary material for: Breaking the plastic habit: Drivers of single-use plastic reduction among Thai university students
Source: PLoS One. 2024 May 9;19(5):e0299877. doi: 10.1371/journal.pone.0299877 (PMC11081253; doi:10.1371/journal.pone.0299877)
Supplement: S3 File — (XLSX) [file pone.0299877.s003.xlsx]

## Sheet: Supplementary data
1.Gender (M=1,F=2)	2.Age	3.Selected schools (1=Chulalongkorn University 2=King Mongkut’s University of Technology North Bangkok Kasetsart University 3=Mahidol University 4=Thammasat University	4. Academic year (First = 1, Second = 2, Third = 3, Fourth = 4)	5.Attitudes-I think reducing SUPs are necessary to protect the environment(Strongly disagree=1,Disagree=2,Neutral=3,Agree=4,Strongly agree=5)	6.Attitudes-I think SUPs are bad for the environment (especially the coastal areas)(Strongly disagree=1,Disagree=2,Neutral=3,Agree=4,Strongly agree=5)	7.Attitudes-I think SUPs in food packaging are harmful to human health(Strongly disagree=1,Disagree=2,Neutral=3,Agree=4,Strongly agree=5)	8.Attitudes-I think reducing SUPs are worthwhile by using reusable alternatives(Strongly disagree=1,Disagree=2,Neutral=3,Agree=4,Strongly agree=5)	9.Subjective norms-My family and friends will be pleased to see me reuse SUPs(Strongly disagree=1,Disagree=2,Neutral=3,Agree=4,Strongly agree=5)	10.Subjective norms-Most of my lecturers would approve of me paying to use reusable alternatives to SUPs(Strongly disagree=1,Disagree=2,Neutral=3,Agree=4,Strongly agree=5)	11.Subjective norms-I use SUPs to gain the approval of my classmates(Strongly disagree=1,Disagree=2,Neutral=3,Agree=4,Strongly agree=5)	12.Perceived behavioral control-It is simple for me to turn down free SUPs in favor of reusable alternatives(Strongly disagree=1,Disagree=2,Neutral=3,Agree=4,Strongly agree=5)	13.Perceived behavioral control-I can always reuse alternatives to SUPs(Strongly disagree=1,Disagree=2,Neutral=3,Agree=4,Strongly agree=5)	14.Perceived behavioral control-Reducing the use of SUPs completely depends on me(Strongly disagree=1,Disagree=2,Neutral=3,Agree=4,Strongly agree=5)	15.Perceived behavioral control-It is easy for me to reduce SUPs usage(Strongly disagree=1,Disagree=2,Neutral=3,Agree=4,Strongly agree=5)	16.Precontemplation-As far as I am concerned, I do not have any problems regarding SUPs that need changing(Strongly disagree=1,Disagree=2,Neutral=3,Agree=4,Strongly agree=5)	17.Precontemplation-It does not make sense to me to reduce SUP consumption(Strongly disagree=1,Disagree=2,Neutral=3,Agree=4,Strongly agree=5)	18.Precontemplation-Being here is pretty much a waste of time for me because reducing SUPs doesn’t have to do with me(Strongly disagree=1,Disagree=2,Neutral=3,Agree=4,Strongly agree=5)	19.Precontemplation-There is nothing that I need to change regarding SUP reduction(Strongly disagree=1,Disagree=2,Neutral=3,Agree=4,Strongly agree=5)	20.Precontemplation-I may be part of the plastic pollution, but I do not think I am(Strongly disagree=1,Disagree=2,Neutral=3,Agree=4,Strongly agree=5)	21.Precontemplation-All these talks about plastic pollution are boring; why can’t people just forget about this(Strongly disagree=1,Disagree=2,Neutral=3,Agree=4,Strongly agree=5)	22.Precontemplation-I do not need to spend time thinking about SUP reduction(Strongly disagree=1,Disagree=2,Neutral=3,Agree=4,Strongly agree=5)	23.Contemplation-I think I might be ready for SUPs reduction(Strongly disagree=1,Disagree=2,Neutral=3,Agree=4,Strongly agree=5)	24.Contemplation-It might be worthwhile to work on my problems regarding SUPs use(Strongly disagree=1,Disagree=2,Neutral=3,Agree=4,Strongly agree=5)	25.Contemplation-I have been thinking that I might want to use reusable alternatives(Strongly disagree=1,Disagree=2,Neutral=3,Agree=4,Strongly agree=5)	26.Contemplation-I am hoping that environmental education will help me to understand SUPs reduction(Strongly disagree=1,Disagree=2,Neutral=3,Agree=4,Strongly agree=5)	27.Contemplation-I have a problem regarding SUPs and think I should work on it(Strongly disagree=1,Disagree=2,Neutral=3,Agree=4,Strongly agree=5)	28.Contemplation-I wish I had more ideas on how to reduce SUPs consumption(Strongly disagree=1,Disagree=2,Neutral=3,Agree=4,Strongly agree=5)	29.Contemplation-I hope someone here will have some good advice for me(Strongly disagree=1,Disagree=2,Neutral=3,Agree=4,Strongly agree=5)	30.Action-I am doing something about reducing SUPs consumption that has been bothering me(Strongly disagree=1,Disagree=2,Neutral=3,Agree=4,Strongly agree=5)	31.Action-I am finally doing some work to avoid excessive packaging with SUPs(Strongly disagree=1,Disagree=2,Neutral=3,Agree=4,Strongly agree=5)	32.Action-At times SUPs reduction is difficult, but I am working on it(Strongly disagree=1,Disagree=2,Neutral=3,Agree=4,Strongly agree=5)	33.Action-I am working hard to reduce SUPs in food packaging(Strongly disagree=1,Disagree=2,Neutral=3,Agree=4,Strongly agree=5)	34.Action-I am working on using reusable alternatives to SUPs(Strongly disagree=1,Disagree=2,Neutral=3,Agree=4,Strongly agree=5)	35.Action-I have started working on reducing SUPs, but I would like some help(Strongly disagree=1,Disagree=2,Neutral=3,Agree=4,Strongly agree=5)	36.Action-Anyone can talk about SUPs reduction, but I am doing something about it(Strongly disagree=1,Disagree=2,Neutral=3,Agree=4,Strongly agree=5)	37.Action-I am actively working on reducing SUPs (especially the coastal areas)(Strongly disagree=1,Disagree=2,Neutral=3,Agree=4,Strongly agree=5)	38.Maintenance-It worries me that I may go back to using SUPs I have already stopped, so I am here to seek help(Strongly disagree=1,Disagree=2,Neutral=3,Agree=4,Strongly agree=5)	39.Maintenance-I have been successful in using reusable alternatives to SUPs, but I am not sure I can keep up the effort on my own(Strongly disagree=1,Disagree=2,Neutral=3,Agree=4,Strongly agree=5)	40.Maintenance-I am not following through with what I had already changed regarding SUPs as I had hoped, and I am here to prevent a relapse(Strongly disagree=1,Disagree=2,Neutral=3,Agree=4,Strongly agree=5)	41.Maintenance-I thought once I start using alternatives to SUPs, I would be free of SUPs, but sometimes I still find myself struggling with them(Strongly disagree=1,Disagree=2,Neutral=3,Agree=4,Strongly agree=5)	42.Maintenance-I may need a boost right now to help me maintain the changes I have already made regarding SUPs(Strongly disagree=1,Disagree=2,Neutral=3,Agree=4,Strongly agree=5)	43.Maintenance-I am here to prevent myself from having a relapse of my problems(Strongly disagree=1,Disagree=2,Neutral=3,Agree=4,Strongly agree=5)	44.Behavioral intention-I intend to reduce SUP usage soon(Strongly disagree=1,Disagree=2,Neutral=3,Agree=4,Strongly agree=5)	45.Behavioural intention-I will pay extra to use reusable alternatives while shopping(Strongly disagree=1,Disagree=2,Neutral=3,Agree=4,Strongly agree=5)	46.Behavioural intention-I intend to avoid SUPs as much as I can while shopping or buying(Strongly disagree=1,Disagree=2,Neutral=3,Agree=4,Strongly agree=5)	47.Behavioural intention-I will give up SUPs for reusable alternatives(Strongly disagree=1,Disagree=2,Neutral=3,Agree=4,Strongly agree=5)
2	19	1	1	4	5	4	3	3	3	2	2	2	2	2	2	4	4	3	4	4	5	4	3	3	3	2	2	2	2	2	2	4	4	4	4	5	4	3	3	3	2	2	2	2	2	2
2	18	1	1	2	3	4	4	4	3	3	2	4	4	4	5	3	3	4	4	2	3	4	4	4	3	3	2	4	4	4	5	3	3	4	2	3	4	4	4	3	3	2	4	4	4	5
2	22	1	3	1	1	5	5	5	1	1	1	5	1	5	1	1	1	5	5	1	1	5	5	5	1	1	1	5	1	5	1	1	1	5	1	1	5	5	5	1	1	1	5	1	5	1
2	18	1	1	1	1	4	3	1	1	1	1	1	1	1	1	3	5	3	4	1	1	4	3	1	1	1	1	1	1	1	1	3	5	1	1	1	4	3	1	1	1	1	1	1	1	1
2	21	1	2	1	1	4	4	3	3	2	2	4	2	2	2	4	4	4	3	1	1	4	4	3	3	2	2	4	2	2	2	4	4	4	1	1	4	4	3	3	2	2	4	2	2	2
2	19	1	2	3	3	3	3	3	3	4	4	4	4	4	4	3	2	3	4	3	3	3	3	3	3	4	4	4	4	4	4	3	2	4	3	3	3	3		3	4	4	4	4	4	4
2	20	1	2	1	1	5	5	5	5	1	5	5	1	1	5	1	1	5	5	1	1	5	5	5	5	1	5	5	1	1	5	1	1	5	1	1	5	5	5	5	1	5	5	1	1	5
2	20	1	2	1	1	2	5	4	3	2	2	4	2	2	2	4	3	5	3	1	1	2	5	4	3	2	2	4	2	2	2	4	3	3	1	1	2	5	4	3	2	2	4	2	2	2
2	18	1	1	4	4	3	3	3	3	3	4	4	4	4	4	2	2	3	3	4	4	3	3	3	3	3	4	4	4	4	4	2	2	4	4	4	3	3	3	3	3	4	4	4	4	4
2	18	1	1	3	3	3	4	4	3	2	3	5	5	5	5	4	3	4	2	3	3	3	4	4	3	2	3	5	5	5	5	4	3	3	3	3	3	4	4	3	2	3	5	5	5	5
1	18	1	1	1	1	2	4	4	3	2	2	4	2	2	2	4	3	4	4	1	1	2	4	4	3	2	2	4	2	2	2	4	3	3	1	1	2	4	4	3	2	2	4	2	2	2
2	21	1	3	5	1	5	5	5	5	1	5	5	1	5	5	1	4	5	5	5	1	5	5	5	5	1	5	5	1	5	5	1	4	4	5	1	5	5	5	5	1	5	5	1	5	5
2	19	1	2	4	4	2	2	3	3	3	4	4	4	4	4	2	2	2	4	4	4	2	2	3	3	3	4	4	4	4	4	2	2	4	4	4	2	2	3	3	3	4	4	4	4	4
2	19	1	1	3	3	4	5	4	4	2	4	1	1	1	1	3	2	5	5	3	3	4	5	4	4	2	4	1	1	1	1	3	2	4	3	3	4	5	4	4	2	4	1	1	1	1
1	18	1	1	4	3	4	5	4	4	2	3	5	4	4	4	4	2	5	4	4	3	4	5	4	4	2	3	5	4	4	4	4	2	4	4	3	4	5	4	4	2	3	5	4	4	4
2	18	1	1	5	5	5	5	1	5	1	1	5	1	1	5	1	1	5	2	5	5	5	5	1	5	1	1	5	1	1	5	1	1	1	5	5	5	5	1	5	1	1	5	1	1	5
2	20	1	2	4	3	3	3	3	3	2	3	3	3	3	4	4	3	3	2	4	3	3	3	3	3	2	3	3	3	3	4	4	3	3	4	3	3	3	3	3	2	3	3	3	3	4
1	23	1	4	4	4	4	5	4	4	2	4	1	1	1	1	5	1	5	4	4	4	4	5	4	4	2	4	1	1	1	1	5	1	4	4	4	4	5	4	4	2	4	1	1	1	1
1	21	1	2	4	3	4	4	5	4	2	3	5	4	4	4	4	4	4	2	4	3	4	4	5	4	2	3	5	4	4	4	4	4	4	4	3	4	4	5	4	2	3	5	4	4	4
2	20	1	1	1	5	5	5	1	1	1	5	1	1	1	1	5	5	5	4	1	5	5	5	1	1	1	5	1	1	1	1	5	5	5	1	5	5	5	1	1	1	5	1	1	1	1
1	21	1	2	4	5	5	4	4	4	2	4	4	4	4	4	2	4	4	1	4	5	5	4	4	4	2	4	4	4	4	4	2	4	4	4	5	5	4	4	4	2	4	4	4	4	4
2	19	1	1	4	3	3	3	4	4	2	3	4	4	4	4	4	4	3	5	4	3	3	3	4	4	2	3	4	4	4	4	4	4	4	4	3	3	3	4	4	2	3	4	4	4	4
2	20	1	2	4	4	5	5	4	4	2	4	1	1	1	1	3	2	5	3	4	4	5	5	4	4	2	4	1	1	1	1	3	2	4	4	4	5	5	4	4	2	4	1	1	1	1
2	19	1	2	5	1	5	5	5	5	5	5	5	1	1	5	1	1	5	2	5	1	5	5	5	5	5	5	5	1	1	5	1	1	5	5	1	5	5	5	5	5	5	5	1	1	5
2	19	1	2	3	3	3	3	3	3	2	2	4	4	4	4	2	3	3	5	3	3	3	3	3	3	2	2	4	4	4	4	2	3	5	3	3	3	3	3	3	2	2	4	4	4	4
1	19	1	2	1	1	2	5	3	2	2	2	5	5	4	4	4	4	5	4	1	1	2	5	3	2	2	2	5	5	4	4	4	4	3	1	1	2	5	3	2	2	2	5	5	4	4
2	20	1	3	5	5	5	5	5	5	1	5	5	1	5	5	5	1	5	4	5	5	5	5	5	5	1	5	5	1	5	5	5	1	5	5	5	5	5	5	5	1	5	5	1	5	5
1	18	1	2	4	4	4	4	4	4	2	2	4	4	3	4	4	4	4	5	4	4	4	4	4	4	2	2	4	4	3	4	4	4	3	4	4	4	4	4	4	2	2	4	4	3	4
1	21	1	3	4	4	3	4	4	4	3	4	4	4	3	4	4	3	4	1	4	4	3	4	4	4	3	4	4	4	3	4	4	3	4	4	4	3	4	4	4	3	4	4	4	3	4
2	19	1	1	5	1	5	5	5	5	2	5	5	5	5	5	1	1	5	1	5	1	5	5	5	5	2	5	5	5	5	5	1	1	5	5	1	5	5	5	5	2	5	5	5	5	5
2	18	1	1	4	4	4	3	4	5	2	2	5	5	4	4	4	5	3	1	4	4	4	3	4	5	2	2	5	5	4	4	4	5	4	4	4	4	3	4	5	2	2	5	5	4	4
1	22	1	4	2	2	4	4	3	4	2	4	1	1	1	1	5	5	4	4	2	2	4	4	3	4	2	4	1	1	1	1	5	5	4	2	2	4	4	3	4	2	4	1	1	1	1
1	19	1	2	4	4	4	4	5	4	2	2	4	4	4	4	5	2	4	1	4	4	4	4	5	4	2	2	4	4	4	4	5	2	2	4	4	4	4	5	4	2	2	4	4	4	4
1	18	1	2	4	3	4	4	3	3	3	2	4	3	4	3	5	3	4	5	4	3	4	4	3	3	3	2	4	3	4	3	5	3	3	4	3	4	4	3	3	3	2	4	3	4	3
2	21	1	2	3	4	4	4	3	4	2	2	5	4	4	4	4	3	4	4	3	4	4	4	3	4	2	2	5	4	4	4	4	3	4	3	4	4	4	3	4	2	2	5	4	4	4
2	22	1	3	3	3	3	3	3	2	2	4	4	4	4	4	2	3	3	2	3	3	3	3	3	2	2	4	4	4	4	4	2	3	4	3	3	3	3	3	2	2	4	4	4	4	4
2	20	1	2	4	4	4	4	4	4	1	2	1	1	1	1	4	2	4	5	4	4	4	4	4	4	1	2	1	1	1	1	4	2	4	4	4	4	4	4	4	1	2	1	1	1	1
2	19	1	1	1	5	1	1	5	5	1	3	5	1	5	5	5	1	1	4	1	5	1	1	5	5	1	3	5	1	5	5	5	1	4	1	5	1	1	5	5	1	3	5	1	5	5
1	18	1	1	3	3	4	3	4	3	2	3	5	4	4	4	4	4	3	4	3	3	4	3	4	3	2	3	5	4	4	4	4	4	3	3	3	4	3	4	3	2	3	5	4	4	4
2	19	1	1	4	4	4	3	4	3	3	3	4	4	3	4	4	4	3	4	4	4	4	3	4	3	3	3	4	4	3	4	4	4	4	4	4	4	3	4	3	3	3	4	4	3	4
1	20	1	1	4	4	4	3	3	3	2	2	5	5	4	5	3	3	3	4	4	4	4	3	3	3	2	2	5	5	4	5	3	3	3	4	4	4	3	3	3	2	2	5	5	4	5
1	19	1	2	2	2	4	4	3	3	2	2	1	1	1	1	4	4	4	4	2	2	4	4	3	3	2	2	1	1	1	1	4	4	4	2	2	4	4	3	3	2	2	1	1	1	1
1	22	1	2	4	4	3	4	4	4	2	2	4	3	4	3	3	4	4	4	4	4	3	4	4	4	2	2	4	3	4	3	3	4	3	4	4	3	4	4	4	2	2	4	3	4	3
1	20	1	1	4	3	4	4	3	3	3	2	3	4	3	4	4	3	4	4	4	3	4	4	3	3	3	2	3	4	3	4	4	3	3	4	3	4	4	3	3	3	2	3	4	3	4
2	19	1	1	5	5	3	3	5	4	2	4	4	4	4	4	3	2	3	5	5	5	3	3	5	4	2	4	4	4	4	4	3	2	4	5	5	3	3	5	4	2	4	4	4	4	4
2	18	1	1	4	4	4	3	3	3	2	3	5	3	4	4	5	3	3	5	4	4	4	3	3	3	2	3	5	3	4	4	5	3	3	4	4	4	3	3	3	2	3	5	3	4	4
2	20	1	2	3	3	4	4	4	4	2	2	1	1	1	1	4	2	4	5	3	3	4	4	4	4	2	2	1	1	1	1	4	2	4	3	3	4	4	4	4	2	2	1	1	1	1
2	20	1	2	4	4	3	3	4	4	2	3	4	4	4	4	2	3	3	5	4	4	3	3	4	4	2	3	4	4	4	4	2	3	4	4	4	3	3	4	4	2	3	4	4	4	4
2	20	1	2	5	5	5	4	1	3	1	1	5	5	5	5	5	5	4	1	5	5	5	4	1	3	1	1	5	5	5	5	5	5	5	5	5	5	4	1	3	1	1	5	5	5	5
2	18	1	1	3	5	4	4	4	4	2	1	1	1	1	1	4	1	4	5	3	5	4	4	4	4	2	1	1	1	1	1	4	1	4	3	5	4	4	4	4	2	1	1	1	1	1
2	19	1	1	3	3	4	4	4	3	3	3	4	4	4	4	2	3	4	4	3	3	4	4	4	3	3	3	4	4	4	4	2	3	4	3	3	4	4	4	3	3	3	4	4	4	4
1	18	1	2	2	2	5	4	3	4	2	2	4	4	4	4	4	3	4	5	2	2	5	4	3	4	2	2	4	4	4	4	4	3	4	2	2	5	4	3	4	2	2	4	4	4	4
2	19	1	1	4	3	4	4	4	3	2	1	4	3	4	3	4	3	4	5	4	3	4	4	4	3	2	1	4	3	4	3	4	3	2	4	3	4	4	4	3	2	1	4	3	4	3
1	19	1	2	5	5	1	5	5	4	5	5	5	5	5	5	2	1	5	3	5	5	1	5	5	4	5	5	5	5	5	5	2	1	5	5	5	1	5	5	4	5	5	5	5	5	5
1	18	1	1	4	4	4	4	4	4	2	2	4	4	3	4	4	4	4	4	4	4	4	4	4	4	2	2	4	4	3	4	4	4	5	4	4	4	4	4	4	2	2	4	4	3	4
2	19	1	1	5	5	5	4	5	5	5	5	1	1	1	1	4	1	4	5	5	5	5	4	5	5	5	5	1	1	1	1	4	1	4	5	5	5	4	5	5	5	5	1	1	1	1
2	20	1	2	4	4	3	3	4	4	2	4	4	4	4	4	3	2	3	5	4	4	3	3	4	4	2	4	4	4	4	4	3	2	4	4	4	3	3	4	4	2	4	4	4	4	4
2	19	1	1	2	2	3	3	2	2	3	2	4	4	4	4	2	4	3	4	2	2	3	3	2	2	3	2	4	4	4	4	2	4	4	2	2	3	3	2	2	3	2	4	4	4	4
2	21	1	3	2	2	5	4	1	1	1	1	1	1	1	1	4	5	4	4	2	2	5	4	1	1	1	1	1	1	1	1	4	5	4	2	2	5	4	1	1	1	1	1	1	1	1
1	18	1	1	4	3	4	4	4	3	2	1	4	3	4	4	5	3	4	3	4	3	4	4	4	3	2	1	4	3	4	4	5	3	4	4	3	4	4	4	3	2	1	4	3	4	4
2	19	1	1	2	2	4	4	2	1	2	2	4	4	4	4	4	4	4	5	2	2	4	4	2	1	2	2	4	4	4	4	4	4	4	2	2	4	4	2	1	2	2	4	4	4	4
2	18	1	1	4	4	3	3	4	4	2	4	4	4	4	4	3	2	3	4	4	4	3	3	4	4	2	4	4	4	4	4	3	2	4	4	4	3	3	4	4	2	4	4	4	4	4
2	18	1	1	1	1	2	2	1	1	1	1	3	3	3	3	5	5	2	4	1	1	2	2	1	1	1	1	3	3	3	3	5	5	5	1	1	2	2	1	1	1	1	3	3	3	3
2	19	1	2	5	5	1	4	5	1	2	5	5	5	5	5	4	4	4	4	5	5	1	4	5	1	2	5	5	5	5	5	4	4	5	5	5	1	4	5	1	2	5	5	5	5	5
2	19	1	1	3	3	3	3	3	3	2	3	4	4	4	4	2	3	3	4	3	3	3	3	3	3	2	3	4	4	4	4	2	3	4	3	3	3	3	3	3	2	3	4	4	4	4
2	18	1	1	2	2	1	1	4	3	2	1	5	4	4	5	5	5	1	5	2	2	1	1	4	3	2	1	5	4	4	5	5	5	4	2	2	1	1	4	3	2	1	5	4	4	5
1	22	1	3	5	5	4	3	1	2	4	2	5	5	5	5	5	4	3	5	5	5	4	3	1	2	4	2	5	5	5	5	5	4	5	5	5	4	3	1	2	4	2	5	5	5	5
1	19	1	1	4	4	4	4	4	4	2	2	4	4	5	4	4	4	4	2	4	4	4	4	4	4	2	2	4	4	5	4	4	4	4	4	4	4	4	4	4	2	2	4	4	5	4
1	20	1	2	4	4	3	3	4	4	2	4	4	4	4	4	2	2	3	4	4	4	3	3	4	4	2	4	4	4	4	4	2	2	4	4	4	3	3	4	4	2	4	4	4	4	4
1	22	1	3	5	5	5	4	5	5	2	5	5	5	5	5	4	1	4	2	5	5	5	4	5	5	2	5	5	5	5	5	4	1	4	5	5	5	4	5	5	2	5	5	5	5	5
2	19	1	1	1	1	1	1	1	1	1	1	1	1	1	1	3	5	1	4	1	1	1	1	1	1	1	1	1	1	1	1	3	5	1	1	1	1	1	1	1	1	1	1	1	1	1
1	19	1	1	1	1	4	4	1	1	2	1	1	1	1	1	3	5	4	4	1	1	4	4	1	1	2	1	1	1	1	1	3	5	3	1	1	4	4	1	1	2	1	1	1	1	1
1	20	1	2	1	2	4	4	1	4	1	2	3	3	3	3	4	4	4	4	1	2	4	4	1	4	1	2	3	3	3	3	4	4	4	1	2	4	4	1	4	1	2	3	3	3	3
1	22	1	3	4	4	3	3	4	4	2	4	4	4	4	4	2	2	3	5	4	4	3	3	4	4	2	4	4	4	4	4	2	2	4	4	4	3	3	4	4	2	4	4	4	4	4
2	20	1	1	1	1	4	3	5	4	1	1	4	3	4	4	4	4	3	5	1	1	4	3	5	4	1	1	4	3	4	4	4	4	3	1	1	4	3	5	4	1	1	4	3	4	4
2	20	1	2	5	5	5	4	5	5	1	4	5	5	5	5	1	1	4	4	5	5	5	4	5	5	1	4	5	5	5	5	1	1	5	5	5	5	4	5	5	1	4	5	5	5	5
2	21	1	1	4	4	5	2	4	4	4	4	4	4	4	4	2	2	2	2	4	4	5	2	4	4	4	4	4	4	4	4	2	2	4	4	4	5	2	4	4	4	4	4	4	4	4
2	21	1	2	2	2	4	4	2	2	2	2	2	2	2	2	5	5	4	5	2	2	4	4	2	2	2	2	2	2	2	2	5	5	3	2	2	4	4	2	2	2	2	2	2	2	2
2	19	1	1	5	5	5	4	5	5	1	1	5	5	5	5	5	1	4	4	5	5	5	4	5	5	1	1	5	5	5	5	5	1	5	5	5	5	4	5	5	1	1	5	5	5	5
2	19	1	1	4	5	4	5	4	3	2	3	4	3	4	3	4	3	5	4	4	5	4	5	4	3	2	3	4	3	4	3	4	3	4	4	5	4	5	4	3	2	3	4	3	4	3
1	19	1	1	4	4	4	4	4	3	2	1	4	4	5	4	4	5	4	2	4	4	4	4	4	3	2	1	4	4	5	4	4	5	4	4	4	4	4	4	3	2	1	4	4	5	4
1	19	2	1	4	4	4	4	4	4	1	2	4	5	3	3	4	4	4	4	4	4	4	4	4	4	1	2	4	5	3	3	4	4	4	4	4	4	4	4	4	1	2	4	5	3	3
1	20	2	2	4	4	4	5	5	3	1	1	4	4	4	4	4	5	5	5	4	4	4	5	5	3	1	1	4	4	4	4	4	5	3	4	4	4	5	5	3	1	1	4	4	4	4
1	18	2	1	4	4	4	4	5	4	1	1	5	3	3	3	4	3	4	4	4	4	4	4	5	4	1	1	5	3	3	3	4	3	3	4	4	4	4	5	4	1	1	5	3	3	3
1	19	2	1	4	4	5	5	4	4	2	1	5	3	3	3	3	4	5	2	4	4	5	5	4	4	2	1	5	3	3	3	3	4	3	4	4	5	5	4	4	2	1	5	3	3	3
1	21	2	3	4	4	4	4	4	4	2	2	5	3	3	4	4	3	4	5	4	4	4	4	4	4	2	2	5	3	3	4	4	3	4	4	4	4	4	4	4	2	2	5	3	3	4
1	22	2	3	5	5	4	4	4	4	2	2	5	4	4	4	4	4	4	4	5	5	4	4	4	4	2	2	5	4	4	4	4	4	4	5	5	4	4	4	4	2	2	5	4	4	4
1	22	2	3	5	5	1	3	5	5	1	5	5	5	5	5	5	2	3	4	5	5	1	3	5	5	1	5	5	5	5	5	5	2	5	5	5	1	3	5	5	1	5	5	5	5	5
2	21	2	3	5	5	2	4	5	5	1	4	5	5	5	5	5	2	4	2	5	5	2	4	5	5	1	4	5	5	5	5	5	2	5	5	5	2	4	5	5	1	4	5	5	5	5
2	22	2	3	5	5	5	5	5	4	1	4	5	5	5	5	5	2	5	2	5	5	5	5	5	4	1	4	5	5	5	5	5	2	5	5	5	5	5	5	4	1	4	5	5	5	5
2	19	2	1	1	1	4	3	1	1	2	2	2	1	2	2	5	4	3	4	1	1	4	3	1	1	2	2	2	1	2	2	5	4	1	1	1	4	3	1	1	2	2	2	1	2	2
2	18	2	1	5	2	5	5	5	5	1	2	5	5	5	5	5	3	5	4	5	2	5	5	5	5	1	2	5	5	5	5	5	3	5	5	2	5	5	5	5	1	2	5	5	5	5
2	20	2	2	4	4	4	4	4	4	3	3	4	4	4	4	5	4	4	3	4	4	4	4	4	4	3	3	4	4	4	4	5	4	4	4	4	4	4	4	4	3	3	4	4	4	4
1	19	2	1	5	4	5	5	5	5	2	3	5	4	4	4	5	3	5	3	5	4	5	5	5	5	2	3	5	4	4	4	5	3	5	5	4	5	5	5	5	2	3	5	4	4	4
1	20	2	2	5	5	5	5	5	4	1	1	5	4	4	5	5	4	5	5	5	5	5	5	5	4	1	1	5	4	4	5	5	4	5	5	5	5	5	5	4	1	1	5	4	4	5
2	18	2	1	3	3	5	3	1	1	1	1	3	3	3	3	5	5	3	5	3	3	5	3	1	1	1	1	3	3	3	3	5	5	3	3	3	5	3	1	1	1	1	3	3	3	3
1	19	2	1	4	4	5	5	5	5	2	3	5	4	4	5	5	2	5	5	4	4	5	5	5	5	2	3	5	4	4	5	5	2	5	4	4	5	5	5	5	2	3	5	4	4	5
2	18	2	1	5	5	5	5	4	4	1	3	4	4	4	4	4	2	5	5	5	5	5	5	4	4	1	3	4	4	4	4	4	2	4	5	5	5	5	4	4	1	3	4	4	4	4
1	21	2	3	5	4	4	4	4	4	3	3	4	4	4	4	4	3	4	4	5	4	4	4	4	4	3	3	4	4	4	4	4	3	3	5	4	4	4	4	4	3	3	4	4	4	4
2	24	2	4	4	4	4	4	4	4	1	2	5	4	4	4	4	4	4	5	4	4	4	4	4	4	1	2	5	4	4	4	4	4	5	4	4	4	4	4	4	1	2	5	4	4	4
1	23	2	4	4	4	3	3	3	3	2	2	4	4	4	4	4	3	3	1	4	4	3	3	3	3	2	2	4	4	4	4	4	3	5	4	4	3	3	3	3	2	2	4	4	4	4
1	22	2	4	3	3	5	5	5	5	2	2	4	4	4	4	5	1	5	1	3	3	5	5	5	5	2	2	4	4	4	4	5	1	5	3	3	5	5	5	5	2	2	4	4	4	4
1	23	2	4	5	5	5	5	5	4	1	1	5	5	5	5	5	3	5	4	5	5	5	5	5	4	1	1	5	5	5	5	5	3	5	5	5	5	5	5	4	1	1	5	5	5	5
2	22	2	4	4	5	4	4	4	4	2	2	4	4	4	4	4	4	4	5	4	5	4	4	4	4	2	2	4	4	4	4	4	4	4	4	5	4	4	4	4	2	2	4	4	4	4
2	22	2	4	4	4	4	4	4	4	2	2	4	4	4	4	5	3	4	5	4	4	4	4	4	4	2	2	4	4	4	4	5	3	3	4	4	4	4	4	4	2	2	4	4	4	4
2	20	2	2	4	4	4	4	4	4	3	3	5	5	4	4	4	3	4	5	4	4	4	4	4	4	3	3	5	5	4	4	4	3	5	4	4	4	4	4	4	3	3	5	5	4	4
1	22	2	4	4	4	4	4	4	5	2	2	4	4	4	4	4	3	4	5	4	4	4	4	4	5	2	2	4	4	4	4	4	3	4	4	4	4	4	4	5	2	2	4	4	4	4
2	23	2	4	5	5	5	5	3	4	2	2	5	4	4	5	4	1	5	4	5	5	5	5	3	4	2	2	5	4	4	5	4	1	2	5	5	5	5	3	4	2	2	5	4	4	5
2	22	2	4	5	4	4	5	3	3	1	1	4	1	1	2	5	4	5	4	5	4	4	5	3	3	1	1	4	1	1	2	5	4	3	5	4	4	5	3	3	1	1	4	1	1	2
2	18	2	1	2	2	5	5	1	1	1	1	3	1	1	1	5	3	5	5	2	2	5	5	1	1	1	1	3	1	1	1	5	3	2	2	2	5	5	1	1	1	1	3	1	1	1
2	18	2	1	4	4	4	3	5	4	2	2	5	4	4	4	4	3	3	4	4	4	4	3	5	4	2	2	5	4	4	4	4	3	3	4	4	4	3	5	4	2	2	5	4	4	4
2	19	2	1	2	2	5	5	3	3	1	1	4	2	2	2	4	3	5	5	2	2	5	5	3	3	1	1	4	2	2	2	4	3	3	2	2	5	5	3	3	1	1	4	2	2	2
2	18	2	1	4	4	4	5	5	5	1	3	4	3	5	3	4	2	5	4	4	4	4	5	5	5	1	3	4	3	5	3	4	2	4	4	4	4	5	5	5	1	3	4	3	5	3
2	18	2	1	4	4	4	4	5	5	3	2	5	3	3	3	4	3	4	4	4	4	4	4	5	5	3	2	5	3	3	3	4	3	4	4	4	4	4	5	5	3	2	5	3	3	3
1	19	2	2	4	4	4	4	4	4	2	2	4	3	4	3	4	3	4	1	4	4	4	4	4	4	2	2	4	3	4	3	4	3	4	4	4	4	4	4	4	2	2	4	3	4	3
2	21	2	3	5	5	5	5	5	5	1	1	5	5	5	5	5	2	5	4	5	5	5	5	5	5	1	1	5	5	5	5	5	2	5	5	5	5	5	5	5	1	1	5	5	5	5
2	21	2	3	5	5	5	5	5	5	5	4	5	5	5	5	5	2	5	4	5	5	5	5	5	5	5	4	5	5	5	5	5	2	5	5	5	5	5	5	5	5	4	5	5	5	5
2	18	2	1	4	4	4	3	3	2	3	2	4	3	3	4	5	3	3	5	4	4	4	3	3	2	3	2	4	3	3	4	5	3	4	4	4	4	3	3	2	3	2	4	3	3	4
1	18	2	1	2	2	4	4	2	2	2	2	4	4	4	4	4	3	4	3	2	2	4	4	2	2	2	2	4	4	4	4	4	3	2	2	2	4	4	2	2	2	2	4	4	4	4
2	21	2	3	5	1	5	5	5	5	1	4	5	2	5	5	5	3	5	4	5	1	5	5	5	5	1	4	5	2	5	5	5	3	3	5	1	5	5	5	5	1	4	5	2	5	5
2	18	2	1	4	4	4	4	4	2	3	2	4	4	4	4	2	3	4	4	4	4	4	4	4	2	3	2	4	4	4	4	2	3	4	4	4	4	4	4	2	3	2	4	4	4	4
2	21	2	3	4	4	4	5	4	5	1	1	4	2	2	2	5	4	5	5	4	4	4	5	4	5	1	1	4	2	2	2	5	4	3	4	4	4	5	4	5	1	1	4	2	2	2
2	18	2	1	2	2	4	4	2	2	2	2	2	2	2	2	5	4	4	4	2	2	4	4	2	2	2	2	2	2	2	2	5	4	4	2	2	4	4	2	2	2	2	2	2	2	2
1	18	2	1	4	3	4	4	3	3	2	3	4	3	4	3	3	3	4	4	4	3	4	4	3	3	2	3	4	3	4	3	3	3	2	4	3	4	4	3	3	2	3	4	3	4	3
1	18	2	1	5	5	4	4	3	5	1	1	5	5	5	5	5	5	4	4	5	5	4	4	3	5	1	1	5	5	5	5	5	5	5	5	5	4	4	3	5	1	1	5	5	5	5
1	20	2	2	4	4	4	5	4	3	2	3	4	4	4	4	5	2	5	4	4	4	4	5	4	3	2	3	4	4	4	4	5	2	4	4	4	4	5	4	3	2	3	4	4	4	4
2	20	2	2	2	2	4	3	4	3	2	4	1	1	1	1	4	2	3	5	2	2	4	3	4	3	2	4	1	1	1	1	4	2	2	2	2	4	3	4	3	2	4	1	1	1	1
2	20	2	2	5	2	5	5	1	2	1	2	5	5	5	5	5	2	5	4	5	2	5	5	1	2	1	2	5	5	5	5	5	2	5	5	2	5	5	1	2	1	2	5	5	5	5
2	18	2	1	4	3	4	3	3	2	3	2	4	4	3	3	4	3	3	4	4	3	4	3	3	2	3	2	4	4	3	3	4	3	3	4	3	4	3	3	2	3	2	4	4	3	3
2	21	2	3	4	4	5	5	4	4	2	2	5	4	4	4	4	3	5	1	4	4	5	5	4	4	2	2	5	4	4	4	4	3	4	4	4	5	5	4	4	2	2	5	4	4	4
1	20	2	3	2	2	5	4	1	1	2	1	4	4	4	1	4	5	4	1	2	2	5	4	1	1	2	1	4	4	4	1	4	5	4	2	2	5	4	1	1	2	1	4	4	4	1
1	18	2	1	2	2	4	4	3	3	2	3	4	4	4	4	4	3	4	4	2	2	4	4	3	3	2	3	4	4	4	4	4	3	4	2	2	4	4	3	3	2	3	4	4	4	4
2	20	2	2	4	4	4	2	4	4	2	3	4	4	4	4	2	2	2	4	4	4	4	2	4	4	2	3	4	4	4	4	2	2	4	4	4	4	2	4	4	2	3	4	4	4	4
2	20	2	2	4	4	4	3	4	3	1	4	5	4	4	5	2	4	3	4	4	4	4	3	4	3	1	4	5	4	4	5	2	4	4	4	4	4	3	4	3	1	4	5	4	4	5
2	18	2	1	3	3	4	2	3	3	1	3	4	3	5	4	2	3	2	4	3	3	4	2	3	3	1	3	4	3	5	4	2	3	4	3	3	4	2	3	3	1	3	4	3	5	4
2	18	2	1	3	3	4	3	3	3	2	3	4	2	5	3	5	3	3	5	3	3	4	3	3	3	2	3	4	2	5	3	5	3	3	3	3	4	3	3	3	2	3	4	2	5	3
1	18	2	1	5	5	5	3	5	5	2	4	5	5	5	5	5	2	3	1	5	5	5	3	5	5	2	4	5	5	5	5	5	2	4	5	5	5	3	5	5	2	4	5	5	5	5
2	19	2	1	5	5	5	5	5	4	1	1	5	5	5	5	5	2	5	4	5	5	5	5	5	4	1	1	5	5	5	5	5	2	5	5	5	5	5	5	4	1	1	5	5	5	5
2	18	2	1	5	5	5	5	5	5	1	3	5	5	5	5	5	2	5	5	5	5	5	5	5	5	1	3	5	5	5	5	5	2	2	5	5	5	5	5	5	1	3	5	5	5	5
1	19	2	1	5	5	5	4	5	4	2	5	5	5	5	5	5	2	4	1	5	5	5	4	5	4	2	5	5	5	5	5	5	2	2	5	5	5	4	5	4	2	5	5	5	5	5
2	19	2	1	4	4	3	3	4	3	2	3	4	3	3	4	4	3	3	4	4	4	3	3	4	3	2	3	4	3	3	4	4	3	4	4	4	3	3	4	3	2	3	4	3	3	4
2	18	2	1	5	2	5	5	5	5	1	1	5	5	5	5	5	2	5	4	5	2	5	5	5	5	1	1	5	5	5	5	5	2	5	5	2	5	5	5	5	1	1	5	5	5	5
2	18	2	1	1	1	5	3	1	1	1	2	5	1	1	5	5	5	3	4	1	1	5	3	1	1	1	2	5	1	1	5	5	5	5	1	1	5	3	1	1	1	2	5	1	1	5
1	18	2	1	1	1	3	5	3	3	2	1	5	2	3	3	5	5	5	4	1	1	3	5	3	3	2	1	5	2	3	3	5	5	3	1	1	3	5	3	3	2	1	5	2	3	3
2	18	2	1	4	4	5	4	4	4	2	2	5	3	4	4	4	3	4	4	4	4	5	4	4	4	2	2	5	3	4	4	4	3	4	4	4	5	4	4	4	2	2	5	3	4	4
1	18	2	1	5	1	5	5	5	5	1	2	5	5	5	5	5	2	5	5	5	1	5	5	5	5	1	2	5	5	5	5	5	2	5	5	1	5	5	5	5	1	2	5	5	5	5
1	23	2	4	5	1	5	5	5	4	1	4	5	5	5	5	5	2	5	4	5	1	5	5	5	4	1	4	5	5	5	5	5	2	5	5	1	5	5	5	4	1	4	5	5	5	5
2	19	2	1	5	2	5	4	5	4	2	4	5	5	5	5	5	5	4	5	5	2	5	4	5	4	2	4	5	5	5	5	5	5	5	5	2	5	4	5	4	2	4	5	5	5	5
2	18	2	1	5	2	5	4	5	4	1	4	5	5	5	5	5	2	4	1	5	2	5	4	5	4	1	4	5	5	5	5	5	2	5	5	2	5	4	5	4	1	4	5	5	5	5
2	20	2	2	4	4	4	4	4	4	3	3	4	3	3	4	2	1	4	3	4	4	4	4	4	4	3	3	4	3	3	4	2	1	4	4	4	4	4	4	4	3	3	4	3	3	4
2	19	2	1	4	4	4	3	4	4	3	3	4	4	4	4	4	2	3	2	4	4	4	3	4	4	3	3	4	4	4	4	4	2	2	4	4	4	3	4	4	3	3	4	4	4	4
2	18	2	1	5	2	5	5	5	4	4	2	5	5	5	5	5	5	5	4	5	2	5	5	5	4	4	2	5	5	5	5	5	5	5	5	2	5	5	5	4	4	2	5	5	5	5
1	19	2	1	4	4	4	4	4	3	2	4	4	2	2	3	5	4	4	1	4	4	4	4	4	3	2	4	4	2	2	3	5	4	5	4	4	4	4	4	3	2	4	4	2	2	3
1	18	2	1	5	5	4	4	4	4	2	2	4	2	2	4	4	4	4	1	5	5	4	4	4	4	2	2	4	2	2	4	4	4	3	5	5	4	4	4	4	2	2	4	2	2	4
2	20	2	2	4	5	5	4	3	4	2	1	5	4	4	4	4	2	4	2	4	5	5	4	3	4	2	1	5	4	4	4	4	2	4	4	5	5	4	3	4	2	1	5	4	4	4
1	18	2	1	4	5	4	5	4	3	2	2	4	4	4	4	4	1	5	5	4	5	4	5	4	3	2	2	4	4	4	4	4	1	4	4	5	4	5	4	3	2	2	4	4	4	4
2	18	2	1	1	1	5	5	2	2	1	1	5	1	1	1	5	3	5	5	1	1	5	5	2	2	1	1	5	1	1	1	5	3	4	1	1	5	5	2	2	1	1	5	1	1	1
1	18	2	1	4	4	4	5	4	3	2	2	4	3	3	4	4	4	5	5	4	4	4	5	4	3	2	2	4	3	3	4	4	4	3	4	4	4	5	4	3	2	2	4	3	3	4
1	18	3	1	4	4	4	4	4	5	1	2	5	4	4	4	5	2	4	1	4	4	4	4	4	5	1	2	5	4	4	4	5	2	4	4	4	4	4	4	5	1	2	5	4	4	4
2	21	3	2	5	5	5	5	4	5	1	2	5	2	2	4	5	2	5	3	5	5	5	5	4	5	1	2	5	2	2	4	5	2	4	5	5	5	5	4	5	1	2	5	2	2	4
1	18	3	1	3	3	5	5	3	3	1	1	5	2	2	4	4	3	5	4	3	3	5	5	3	3	1	1	5	2	2	4	4	3	4	3	3	5	5	3	3	1	1	5	2	2	4
1	18	3	1	4	4	4	4	4	4	2	1	5	3	3	4	4	2	4	2	4	4	4	4	4	4	2	1	5	3	3	4	4	2	3	4	4	4	4	4	4	2	1	5	3	3	4
1	18	3	1	4	5	4	4	4	3	2	2	5	3	3	3	4	3	4	1	4	5	4	4	4	3	2	2	5	3	3	3	4	3	4	4	5	4	4	4	3	2	2	5	3	3	3
2	20	3	2	5	5	5	4	5	4	1	2	5	4	4	3	4	3	4	4	5	5	5	4	5	4	1	2	5	4	4	3	4	3	4	5	5	5	4	5	4	1	2	5	4	4	3
2	21	3	3	4	5	4	4	4	3	1	2	4	2	2	4	4	2	4	4	4	5	4	4	4	3	1	2	4	2	2	4	4	2	3	4	5	4	4	4	3	1	2	4	2	2	4
2	18	3	1	4	4	4	3	4	5	3	1	5	3	4	4	4	3	3	1	4	4	4	3	4	5	3	1	5	3	4	4	4	3	4	4	4	4	3	4	5	3	1	5	3	4	4
2	19	3	1	4	4	5	4	4	3	2	3	4	3	4	3	4	3	4	5	4	4	5	4	4	3	2	3	4	3	4	3	4	3	3	4	4	5	4	4	3	2	3	4	3	4	3
1	18	3	1	4	4	4	3	4	3	2	2	4	1	1	3	4	2	3	3	4	4	4	3	4	3	2	2	4	1	1	3	4	2	3	4	4	4	3	4	3	2	2	4	1	1	3
1	21	3	3	5	5	4	3	4	4	2	2	4	3	2	4	4	3	3	3	5	5	4	3	4	4	2	2	4	3	2	4	4	3	3	5	5	4	3	4	4	2	2	4	3	2	4
1	19	3	1	4	5	4	5	4	3	1	2	4	5	3	4	4	1	5	2	4	5	4	5	4	3	1	2	4	5	3	4	4	1	4	4	5	4	5	4	3	1	2	4	5	3	4
1	23	3	4	4	5	4	4	4	4	1	1	4	3	5	4	4	3	4	2	4	5	4	4	4	4	1	1	4	3	5	4	4	3	3	4	5	4	4	4	4	1	1	4	3	5	4
2	18	3	1	1	1	4	5	1	1	1	1	2	1	1	1	5	5	5	2	1	1	4	5	1	1	1	1	2	1	1	1	5	5	4	1	1	4	5	1	1	1	1	2	1	1	1
1	18	3	1	1	1	2	4	4	4	2	1	4	3	3	3	5	3	4	4	1	1	2	4	4	4	2	1	4	3	3	3	5	3	3	1	1	2	4	4	4	2	1	4	3	3	3
2	22	3	3	4	4	2	4	4	4	4	4	4	4	4	4	2	2	4	4	4	4	2	4	4	4	4	4	4	4	4	4	2	2	4	4	4	2	4	4	4	4	4	4	4	4	4
1	20	3	2	4	4	4	4	4	3	2	3	4	4	4	4	2	2	4	4	4	4	4	4	4	3	2	3	4	4	4	4	2	2	4	4	4	4	4	4	3	2	3	4	4	4	4
1	19	3	1	4	4	2	3	4	3	4	4	4	4	4	4	2	2	3	4	4	4	2	3	4	3	4	4	4	4	4	4	2	2	4	4	4	2	3	4	3	4	4	4	4	4	4
1	21	3	3	4	4	4	4	4	3	3	2	4	4	4	4	2	2	4	4	4	4	4	4	4	3	3	2	4	4	4	4	2	2	4	4	4	4	4	4	3	3	2	4	4	4	4
1	21	3	3	5	5	5	4	5	4	1	4	5	5	5	5	5	2	4	4	5	5	5	4	5	4	1	4	5	5	5	5	5	2	5	5	5	5	4	5	4	1	4	5	5	5	5
2	18	3	1	1	1	5	4	1	1	1	1	1	1	1	1	5	5	4	4	1	1	5	4	1	1	1	1	1	1	1	1	5	5	5	1	1	5	4	1	1	1	1	1	1	1	1
1	19	3	1	4	4	2	4	4	4	4	2	4	4	4	4	2	2	4	2	4	4	2	4	4	4	4	2	4	4	4	4	2	2	4	4	4	2	4	4	4	4	2	4	4	4	4
2	18	3	1	5	5	5	4	5	5	1	4	5	5	5	5	5	2	4	2	5	5	5	4	5	5	1	4	5	5	5	5	5	2	5	5	5	5	4	5	5	1	4	5	5	5	5
2	18	3	1	1	1	5	4	1	1	1	2	5	5	5	5	5	5	4	4	1	1	5	4	1	1	1	2	5	5	5	5	5	5	5	1	1	5	4	1	1	1	2	5	5	5	5
2	18	3	1	4	4	2	3	4	4	4	2	4	4	4	4	2	2	3	4	4	4	2	3	4	4	4	2	4	4	4	4	2	2	4	4	4	2	3	4	4	4	2	4	4	4	4
1	18	3	1	4	4	4	2	4	4	4	2	4	4	4	4	2	2	2	4	4	4	4	2	4	4	4	2	4	4	4	4	2	2	4	4	4	4	2	4	4	4	2	4	4	4	4
1	18	3	1	4	4	4	4	4	4	4	2	4	4	4	4	2	2	4	4	4	4	4	4	4	4	4	2	4	4	4	4	2	2	4	4	4	4	4	4	4	4	2	4	4	4	4
1	18	3	1	4	4	4	3	4	4	4	2	4	4	4	4	2	2	3	4	4	4	4	3	4	4	4	2	4	4	4	4	2	2	4	4	4	4	3	4	4	4	2	4	4	4	4
1	18	3	1	4	4	3	3	4	4	3	2	4	4	4	4	2	2	3	5	4	4	3	3	4	4	3	2	4	4	4	4	2	2	4	4	4	3	3	4	4	3	2	4	4	4	4
2	21	3	2	5	2	5	5	5	3	1	2	5	5	5	5	5	2	5	2	5	2	5	5	5	3	1	2	5	5	5	5	5	2	5	5	2	5	5	5	3	1	2	5	5	5	5
1	19	3	1	4	4	3	3	4	4	2	2	4	4	4	4	2	3	3	3	4	4	3	3	4	4	2	2	4	4	4	4	2	3	4	4	4	3	3	4	4	2	2	4	4	4	4
2	18	3	2	5	5	5	5	5	4	1	4	5	5	5	5	4	2	5	2	5	5	5	5	5	4	1	4	5	5	5	5	4	2	5	5	5	5	5	5	4	1	4	5	5	5	5
2	20	3	2	1	1	5	5	1	2	1	1	5	5	5	5	5	5	5	4	1	1	5	5	1	2	1	1	5	5	5	5	5	5	5	1	1	5	5	1	2	1	1	5	5	5	5
1	18	3	1	3	3	3	3	3	3	3	3	5	1	1	1	5	3	3	5	3	3	3	3	3	3	3	3	5	1	1	1	5	3	3	3	3	3	3	3	3	3	3	5	1	1	1
2	20	3	2	2	2	5	5	2	1	1	1	4	1	1	1	4	3	5	4	2	2	5	5	2	1	1	1	4	1	1	1	4	3	4	2	2	5	5	2	1	1	1	4	1	1	1
1	18	3	1	4	2	4	4	4	2	2	2	5	2	2	4	4	3	4	2	4	2	4	4	4	2	2	2	5	2	2	4	4	3	3	4	2	4	4	4	2	2	2	5	2	2	4
2	18	3	1	1	1	2	5	1	1	1	1	1	1	1	1	5	5	5	3	1	1	2	5	1	1	1	1	1	1	1	1	5	5	5	1	1	2	5	1	1	1	1	1	1	1	1
2	18	3	1	1	1	3	3	3	3	3	3	1	1	1	1	3	3	3	2	1	1	3	3	3	3	3	3	1	1	1	1	3	3	3	1	1	3	3	3	3	3	3	1	1	1	1
2	18	3	1	2	2	4	4	4	3	2	2	4	1	1	1	3	4	4	2	2	2	4	4	4	3	2	2	4	1	1	1	3	4	4	2	2	4	4	4	3	2	2	4	1	1	1
2	19	3	1	5	5	5	5	5	4	2	5	5	4	3	5	4	1	5	4	5	5	5	5	5	4	2	5	5	4	3	5	4	1	5	5	5	5	5	5	4	2	5	5	4	3	5
2	23	3	4	5	5	3	3	5	5	1	1	5	3	4	5	5	1	3	5	5	5	3	3	5	5	1	1	5	3	4	5	5	1	5	5	5	3	3	5	5	1	1	5	3	4	5
2	20	3	2	5	5	5	5	5	5	1	5	4	4	2	4	5	2	5	4	5	5	5	5	5	5	1	5	4	4	2	4	5	2	5	5	5	5	5	5	5	1	5	4	4	2	4
2	21	3	3	1	1	1	5	4	3	2	1	4	2	4	4	4	1	5	5	1	1	1	5	4	3	2	1	4	2	4	4	4	1	3	1	1	1	5	4	3	2	1	4	2	4	4
1	22	3	3	3	3	4	4	4	4	2	2	4	3	3	4	4	3	4	2	3	3	4	4	4	4	2	2	4	3	3	4	4	3	4	3	3	4	4	4	4	2	2	4	3	3	4
2	23	3	4	4	4	5	5	5	3	1	1	4	1	4	4	4	1	5	4	4	4	5	5	5	3	1	1	4	1	4	4	4	1	3	4	4	5	5	5	3	1	1	4	1	4	4
2	18	3	1	2	2	3	3	4	3	2	2	4	3	3	4	4	3	3	4	2	2	3	3	4	3	2	2	4	3	3	4	4	3	3	2	2	3	3	4	3	2	2	4	3	3	4
2	19	3	1	1	2	4	4	2	2	2	1	4	2	2	3	4	4	4	4	1	2	4	4	2	2	2	1	4	2	2	3	4	4	4	1	2	4	4	2	2	2	1	4	2	2	3
1	18	3	1	4	4	4	4	4	4	1	1	5	3	4	4	4	3	4	1	4	4	4	4	4	4	1	1	5	3	4	4	4	3	4	4	4	4	4	4	4	1	1	5	3	4	4
2	18	3	1	4	4	4	4	4	4	2	2	4	3	3	4	4	4	4	5	4	4	4	4	4	4	2	2	4	3	3	4	4	4	2	4	4	4	4	4	4	2	2	4	3	3	4
1	18	3	1	1	2	3	3	3	1	1	3	5	4	3	5	5	3	3	4	1	2	3	3	3	1	1	3	5	4	3	5	5	3	5	1	2	3	3	3	1	1	3	5	4	3	5
1	18	3	1	5	5	4	4	4	4	2	2	4	2	2	4	4	3	4	4	5	5	4	4	4	4	2	2	4	2	2	4	4	3	4	5	5	4	4	4	4	2	2	4	2	2	4
1	18	3	1	3	3	4	4	4	4	1	1	5	2	2	3	4	3	4	2	3	3	4	4	4	4	1	1	5	2	2	3	4	3	3	3	3	4	4	4	4	1	1	5	2	2	3
2	21	3	3	3	3	4	3	4	4	2	2	4	2	2	2	4	3	3	3	3	3	4	3	4	4	2	2	4	2	2	2	4	3	4	3	3	4	3	4	4	2	2	4	2	2	2
2	20	3	2	2	2	5	3	4	4	2	3	5	2	3	5	5	3	3	5	2	2	5	3	4	4	2	3	5	2	3	5	5	3	5	2	2	5	3	4	4	2	3	5	2	3	5
2	19	3	1	2	2	4	3	4	3	2	3	4	3	3	3	4	5	3	2	2	2	4	3	4	3	2	3	4	3	3	3	4	5	3	2	2	4	3	4	3	2	3	4	3	3	3
2	20	3	2	2	2	4	4	2	2	2	1	4	2	2	3	3	4	4	2	2	2	4	4	2	2	2	1	4	2	2	3	3	4	3	2	2	4	4	2	2	2	1	4	2	2	3
2	20	3	2	4	4	3	4	4	4	2	2	5	2	2	3	4	2	4	2	4	4	3	4	4	4	2	2	5	2	2	3	4	2	3	4	4	3	4	4	4	2	2	5	2	2	3
2	18	3	1	4	4	3	3	2	2	1	1	3	3	2	3	3	2	3	3	4	4	3	3	2	2	1	1	3	3	2	3	3	2	3	4	4	3	3	2	2	1	1	3	3	2	3
1	20	3	2	4	4	4	3	4	3	2	2	4	3	4	4	4	3	3	3	4	4	4	3	4	3	2	2	4	3	4	4	4	3	3	4	4	4	3	4	3	2	2	4	3	4	4
2	19	3	1	4	3	5	4	4	4	1	4	5	3	4	5	4	2	4	3	4	3	5	4	4	4	1	4	5	3	4	5	4	2	4	4	3	5	4	4	4	1	4	5	3	4	5
2	21	3	3	4	4	3	3	4	3	1	3	4	4	4	4	4	2	3	4	4	4	3	3	4	3	1	3	4	4	4	4	4	2	4	4	4	3	3	4	3	1	3	4	4	4	4
1	23	3	4	4	4	4	3	4	3	2	3	4	3	3	3	5	2	3	5	4	4	4	3	4	3	2	3	4	3	3	3	5	2	3	4	4	4	3	4	3	2	3	4	3	3	3
2	23	3	4	4	3	3	3	4	3	2	1	4	2	2	3	4	3	3	4	4	3	3	3	4	3	2	1	4	2	2	3	4	3	4	4	3	3	3	4	3	2	1	4	2	2	3
1	22	3	4	2	5	5	5	5	5	1	5	5	2	5	5	2	2	5	4	2	5	5	5	5	5	1	5	5	2	5	5	2	2	5	2	5	5	5	5	5	1	5	5	2	5	5
2	20	3	2	2	2	5	5	5	5	2	1	5	2	2	3	2	2	5	4	2	2	5	5	5	5	2	1	5	2	2	3	2	2	5	2	2	5	5	5	5	2	1	5	2	2	3
1	18	3	1	4	3	4	3	4	3	1	2	4	3	3	4	4	3	3	3	4	3	4	3	4	3	1	2	4	3	3	4	4	3	4	4	3	4	3	4	3	1	2	4	3	3	4
2	22	3	4	4	4	5	5	4	4	1	1	5	3	3	4	2	2	5	4	4	4	5	5	4	4	1	1	5	3	3	4	2	2	5	4	4	5	5	4	4	1	1	5	3	3	4
1	18	3	1	4	4	4	3	3	4	2	2	4	3	3	4	4	3	3	2	4	4	4	3	3	4	2	2	4	3	3	4	4	3	4	4	4	4	3	3	4	2	2	4	3	3	4
1	20	3	2	4	4	3	5	5	5	1	2	5	5	5	5	2	1	5	4	4	4	3	5	5	5	1	2	5	5	5	5	2	1	4	4	4	3	5	5	5	1	2	5	5	5	5
1	20	3	2	4	4	4	4	4	3	2	3	4	3	4	2	4	3	4	4	4	4	4	4	4	3	2	3	4	3	4	2	4	3	4	4	4	4	4	4	3	2	3	4	3	4	2
1	22	3	4	5	5	5	5	4	5	1	3	5	3	4	5	2	1	5	5	5	5	5	5	4	5	1	3	5	3	4	5	2	1	5	5	5	5	5	4	5	1	3	5	3	4	5
1	22	3	4	2	4	5	5	5	5	1	4	4	2	5	5	1	1	5	4	2	4	5	5	5	5	1	4	4	2	5	5	1	1	5	2	4	5	5	5	5	1	4	4	2	5	5
1	18	3	1	3	3	4	4	4	3	2	3	4	2	2	2	4	3	4	5	3	3	4	4	4	3	2	3	4	2	2	2	4	3	3	3	3	4	4	4	3	2	3	4	2	2	2
2	18	3	1	2	2	3	3	2	2	1	1	4	2	2	2	4	2	3	4	2	2	3	3	2	2	1	1	4	2	2	2	4	2	3	2	2	3	3	2	2	1	1	4	2	2	2
1	23	3	4	4	4	4	3	5	5	1	3	5	2	4	3	4	2	3	2	4	4	4	3	5	5	1	3	5	2	4	3	4	2	4	4	4	4	3	5	5	1	3	5	2	4	3
1	21	3	3	5	5	5	3	5	5	2	3	5	3	3	2	4	3	3	4	5	5	5	3	5	5	2	3	5	3	3	2	4	3	4	5	5	5	3	5	5	2	3	5	3	3	2
1	21	3	3	4	4	5	5	2	4	1	2	4	2	3	2	4	3	5	2	4	4	5	5	2	4	1	2	4	2	3	2	4	3	4	4	4	5	5	2	4	1	2	4	2	3	2
2	21	3	3	2	3	5	5	5	5	1	1	5	3	4	5	2	2	5	5	2	3	5	5	5	5	1	1	5	3	4	5	2	2	5	2	3	5	5	5	5	1	1	5	3	4	5
2	20	3	2	3	1	5	5	4	4	1	5	5	4	5	5	5	2	5	5	3	1	5	5	4	4	1	5	5	4	5	5	5	2	5	3	1	5	5	4	4	1	5	5	4	5	5
2	19	3	2	2	2	4	4	4	3	2	2	4	2	3	3	4	3	4	5	2	2	4	4	4	3	2	2	4	2	3	3	4	3	4	2	2	4	4	4	3	2	2	4	2	3	3
1	20	3	2	2	2	5	5	3	4	1	1	5	2	4	5	5	5	5	5	2	2	5	5	3	4	1	1	5	2	4	5	5	5	5	2	2	5	5	3	4	1	1	5	2	4	5
2	21	3	3	4	4	5	4	4	3	2	2	4	3	3	3	4	5	4	5	4	4	5	4	4	3	2	2	4	3	3	3	4	5	3	4	4	5	4	4	3	2	2	4	3	3	3
2	22	3	3	5	4	4	4	4	3	2	3	4	2	2	3	4	3	4	1	5	4	4	4	4	3	2	3	4	2	2	3	4	3	4	5	4	4	4	4	3	2	3	4	2	2	3
2	18	3	1	4	4	4	3	4	3	2	1	5	2	2	2	4	3	3	5	4	4	4	3	4	3	2	1	5	2	2	2	4	3	3	4	4	4	3	4	3	2	1	5	2	2	2
2	20	3	2	5	5	5	5	5	5	1	1	5	2	3	5	2	2	5	3	5	5	5	5	5	5	1	1	5	2	3	5	2	2	5	5	5	5	5	5	5	1	1	5	2	3	5
2	18	3	1	2	2	4	4	3	3	1	1	5	1	1	1	4	4	4	3	2	2	4	4	3	3	1	1	5	1	1	1	4	4	3	2	2	4	4	3	3	1	1	5	1	1	1
2	18	3	1	4	4	4	3	4	4	2	3	4	4	4	4	4	2	3	4	4	4	4	3	4	4	2	3	4	4	4	4	4	2	4	4	4	4	3	4	4	2	3	4	4	4	4
1	19	3	2	4	4	5	4	5	4	3	3	5	3	2	4	4	3	4	5	4	4	5	4	5	4	3	3	5	3	2	4	4	3	4	4	4	5	4	5	4	3	3	5	3	2	4
2	21	3	3	4	4	5	5	5	5	1	4	5	5	5	5	2	2	5	5	4	4	5	5	5	5	1	4	5	5	5	5	2	2	5	4	4	5	5	5	5	1	4	5	5	5	5
2	18	3	1	1	1	3	3	1	1	1	1	5	1	1	1	5	5	3	5	1	1	3	3	1	1	1	1	5	1	1	1	5	5	5	1	1	3	3	1	1	1	1	5	1	1	1
2	18	3	1	5	5	5	5	5	3	1	2	5	3	3	3	5	2	5	4	5	5	5	5	5	3	1	2	5	3	3	3	5	2	4	5	5	5	5	5	3	1	2	5	3	3	3
2	19	3	1	4	4	4	3	5	4	1	1	5	3	3	4	5	3	3	5	4	4	4	3	5	4	1	1	5	3	3	4	5	3	5	4	4	4	3	5	4	1	1	5	3	3	4
1	20	3	2	4	4	4	4	4	3	2	2	4	3	3	4	4	3	4	5	4	4	4	4	4	3	2	2	4	3	3	4	4	3	3	4	4	4	4	4	3	2	2	4	3	3	4
1	19	4	1	2	1	5	5	1	3	1	1	5	3	3	5	4	2	5	5	2	1	5	5	1	3	1	1	5	3	3	5	4	2	4	2	1	5	5	1	3	1	1	5	3	3	5
2	18	4	1	3	3	5	5	2	5	1	3	5	5	3	5	4	3	5	2	3	3	5	5	2	5	1	3	5	5	3	5	4	3	5	3	3	5	5	2	5	1	3	5	5	3	5
1	18	4	1	5	5	5	5	5	5	1	5	5	4	5	5	3	1	5	5	5	5	5	5	5	5	1	5	5	4	5	5	3	1	5	5	5	5	5	5	5	1	5	5	4	5	5
1	20	4	2	2	2	5	2	5	4	1	3	5	2	2	3	5	3	2	5	2	2	5	2	5	4	1	3	5	2	2	3	5	3	5	2	2	5	2	5	4	1	3	5	2	2	3
1	19	4	2	2	2	4	3	5	3	2	3	5	3	3	3	4	2	3	5	2	2	4	3	5	3	2	3	5	3	3	3	4	2	3	2	2	4	3	5	3	2	3	5	3	3	3
1	18	4	1	2	1	4	4	4	4	1	1	4	2	2	3	5	2	4	5	2	1	4	4	4	4	1	1	4	2	2	3	5	2	3	2	1	4	4	4	4	1	1	4	2	2	3
2	19	4	1	3	3	3	3	2	2	1	1	3	1	1	1	4	4	3	5	3	3	3	3	2	2	1	1	3	1	1	1	4	4	5	3	3	3	3	2	2	1	1	3	1	1	1
1	18	4	1	3	3	4	3	4	3	1	1	5	3	2	4	5	3	3	5	3	3	4	3	4	3	1	1	5	3	2	4	5	3	4	3	3	4	3	4	3	1	1	5	3	2	4
2	18	4	1	3	3	5	5	4	3	1	1	3	3	3	3	4	3	5	5	3	3	5	5	4	3	1	1	3	3	3	3	4	3	3	3	3	5	5	4	3	1	1	3	3	3	3
2	18	4	1	4	3	4	3	4	3	1	1	5	4	3	3	5	3	3	5	4	3	4	3	4	3	1	1	5	4	3	3	5	3	2	4	3	4	3	4	3	1	1	5	4	3	3
1	21	4	3	5	5	5	5	5	5	1	5	3	3	5	5	2	1	5	4	5	5	5	5	5	5	1	5	3	3	5	5	2	1	5	5	5	5	5	5	5	1	5	3	3	5	5
1	20	4	2	4	3	4	4	4	3	2	1	4	3	2	2	4	3	4	5	4	3	4	4	4	3	2	1	4	3	2	2	4	3	4	4	3	4	4	4	3	2	1	4	3	2	2
2	20	4	3	4	3	3	3	5	3	2	3	4	3	3	3	4	2	3	5	4	3	3	3	5	3	2	3	4	3	3	3	4	2	4	4	3	3	3	5	3	2	3	4	3	3	3
1	18	4	1	4	3	4	3	4	3	2	3	5	2	2	3	5	2	3	5	4	3	4	3	4	3	2	3	5	2	2	3	5	2	3	4	3	4	3	4	3	2	3	5	2	2	3
2	18	4	1	3	3	3	3	3	3	2	2	2	1	1	2	5	5	3	2	3	3	3	3	3	3	2	2	2	1	1	2	5	5	2	3	3	3	3	3	3	2	2	2	1	1	2
1	19	4	2	4	4	3	3	4	4	1	2	5	4	4	4	4	3	3	1	4	4	3	3	4	4	1	2	5	4	4	4	4	3	4	4	4	3	3	4	4	1	2	5	4	4	4
1	18	4	1	2	2	5	5	2	2	1	1	1	1	1	1	5	4	5	1	2	2	5	5	2	2	1	1	1	1	1	1	5	4	5	2	2	5	5	2	2	1	1	1	1	1	1
2	20	4	3	4	4	3	4	4	3	2	3	4	3	2	3	4	3	4	5	4	4	3	4	4	3	2	3	4	3	2	3	4	3	4	4	4	3	4	4	3	2	3	4	3	2	3
1	21	4	3	4	4	4	4	4	4	1	3	4	3	2	4	4	3	4	5	4	4	4	4	4	4	1	3	4	3	2	4	4	3	4	4	4	4	4	4	4	1	3	4	3	2	4
1	22	4	4	5	5	5	5	5	5	1	1	5	4	4	5	2	1	5	5	5	5	5	5	5	5	1	1	5	4	4	5	2	1	5	5	5	5	5	5	5	1	1	5	4	4	5
1	19	4	2	4	5	5	5	4	5	1	5	5	3	3	5	4	2	5	5	4	5	5	5	4	5	1	5	5	3	3	5	4	2	5	4	5	5	5	4	5	1	5	5	3	3	5
1	19	4	1	5	4	4	4	3	4	2	3	4	2	3	3	3	4	4	5	5	4	4	4	3	4	2	3	4	2	3	3	3	4	3	5	4	4	4	3	4	2	3	4	2	3	3
2	19	4	1	4	4	4	3	4	3	2	2	4	2	3	2	3	4	3	2	4	4	4	3	4	3	2	2	4	2	3	2	3	4	3	4	4	4	3	4	3	2	2	4	2	3	2
1	20	4	2	2	4	5	5	3	3	2	2	5	2	4	5	5	3	5	4	2	4	5	5	3	3	2	2	5	2	4	5	5	3	5	2	4	5	5	3	3	2	2	5	2	4	5
2	18	4	1	4	4	4	4	4	4	2	2	4	3	3	4	4	3	4	5	4	4	4	4	4	4	2	2	4	3	3	4	4	3	3	4	4	4	4	4	4	2	2	4	3	3	4
2	23	4	4	2	2	5	5	4	4	1	5	5	1	3	5	5	1	5	5	2	2	5	5	4	4	1	5	5	1	3	5	5	1	5	2	2	5	5	4	4	1	5	5	1	3	5
1	18	4	1	5	5	5	5	5	5	1	1	5	2	2	5	4	1	5	5	5	5	5	5	5	5	1	1	5	2	2	5	4	1	5	5	5	5	5	5	5	1	1	5	2	2	5
1	20	4	2	5	5	5	5	5	4	1	5	5	4	4	5	5	2	5	5	5	5	5	5	5	4	1	5	5	4	4	5	5	2	5	5	5	5	5	5	4	1	5	5	4	4	5
2	20	4	2	5	4	5	5	5	4	1	4	5	3	3	5	1	1	5	5	5	4	5	5	5	4	1	4	5	3	3	5	1	1	5	5	4	5	5	5	4	1	4	5	3	3	5
1	20	4	2	5	5	5	5	5	5	1	5	5	3	3	3	5	3	5	5	5	5	5	5	5	5	1	5	5	3	3	3	5	3	5	5	5	5	5	5	5	1	5	5	3	3	3
2	18	4	1	5	5	5	5	5	5	2	5	5	3	3	4	4	1	5	1	5	5	5	5	5	5	2	5	5	3	3	4	4	1	5	5	5	5	5	5	5	2	5	5	3	3	4
2	18	4	1	1	1	5	5	5	5	1	5	5	5	5	5	1	1	5	1	1	1	5	5	5	5	1	5	5	5	5	5	1	1	4	1	1	5	5	5	5	1	5	5	5	5	5
2	18	4	1	5	4	4	4	4	3	2	3	5	3	3	4	4	2	4	2	5	4	4	4	4	3	2	3	5	3	3	4	4	2	4	5	4	4	4	4	3	2	3	5	3	3	4
1	19	4	1	3	3	4	4	3	3	2	2	4	2	4	4	4	3	4	3	3	3	4	4	3	3	2	2	4	2	4	4	4	3	4	3	3	4	4	3	3	2	2	4	2	4	4
1	19	4	1	3	3	4	4	4	3	2	2	4	2	4	2	4	3	4	4	3	3	4	4	4	3	2	2	4	2	4	2	4	3	4	3	3	4	4	4	3	2	2	4	2	4	2
1	21	4	3	4	4	5	3	4	3	2	2	4	4	4	4	4	3	3	4	4	4	5	3	4	3	2	2	4	4	4	4	4	3	4	4	4	5	3	4	3	2	2	4	4	4	4
2	20	4	2	5	5	5	5	5	5	1	5	5	3	3	4	5	1	5	5	5	5	5	5	5	5	1	5	5	3	3	4	5	1	5	5	5	5	5	5	5	1	5	5	3	3	4
1	23	4	4	5	4	5	3	5	4	2	3	4	3	3	3	4	3	3	5	5	4	5	3	5	4	2	3	4	3	3	3	4	3	4	5	4	5	3	5	4	2	3	4	3	3	3
2	18	4	1	5	4	4	4	4	4	2	2	5	3	3	3	4	3	4	5	5	4	4	4	4	4	2	2	5	3	3	3	4	3	4	5	4	4	4	4	4	2	2	5	3	3	3
2	21	4	3	4	4	5	4	4	4	2	3	4	3	3	4	4	3	4	5	4	4	5	4	4	4	2	3	4	3	3	4	4	3	4	4	4	5	4	4	4	2	3	4	3	3	4
1	18	4	1	5	4	5	4	5	4	3	2	5	5	4	4	4	3	4	1	5	4	5	4	5	4	3	2	5	5	4	4	4	3	4	5	4	5	4	5	4	3	2	5	5	4	4
1	21	4	3	5	5	5	5	5	5	1	5	5	5	5	5	1	1	5	1	5	5	5	5	5	5	1	5	5	5	5	5	1	1	5	5	5	5	5	5	5	1	5	5	5	5	5
1	18	4	1	5	5	4	4	3	3	1	2	4	3	3	4	4	3	4	1	5	5	4	4	3	3	1	2	4	3	3	4	4	3	4	5	5	4	4	3	3	1	2	4	3	3	4
2	22	4	4	2	2	4	3	2	2	1	1	4	2	2	2	5	5	3	1	2	2	4	3	2	2	1	1	4	2	2	2	5	5	3	2	2	4	3	2	2	1	1	4	2	2	2
1	20	4	2	5	4	5	4	4	3	2	3	4	3	3	3	4	3	4	1	5	4	5	4	4	3	2	3	4	3	3	3	4	3	3	5	4	5	4	4	3	2	3	4	3	3	3
2	20	4	2	5	5	5	5	5	5	1	5	5	3	3	3	1	1	5	2	5	5	5	5	5	5	1	5	5	3	3	3	1	1	5	5	5	5	5	5	5	1	5	5	3	3	3
2	22	4	4	5	4	4	4	5	5	2	3	5	4	4	4	5	3	4	2	5	4	4	4	5	5	2	3	5	4	4	4	5	3	4	5	4	4	4	5	5	2	3	5	4	4	4
2	18	4	1	5	4	5	4	4	3	2	3	5	2	4	4	5	3	4	2	5	4	5	4	4	3	2	3	5	2	4	4	5	3	4	5	4	5	4	4	3	2	3	5	2	4	4
2	19	4	2	5	5	5	5	5	5	1	3	5	3	3	3	1	3	5	2	5	5	5	5	5	5	1	3	5	3	3	3	1	3	5	5	5	5	5	5	5	1	3	5	3	3	3
1	21	4	2	5	4	4	3	4	3	1	4	5	3	3	4	4	3	3	1	5	4	4	3	4	3	1	4	5	3	3	4	4	3	4	5	4	4	3	4	3	1	4	5	3	3	4
1	18	4	1	5	4	4	4	4	4	1	2	4	3	3	3	4	3	4	2	5	4	4	4	4	4	1	2	4	3	3	3	4	3	3	5	4	4	4	4	4	1	2	4	3	3	3
2	18	4	1	5	5	5	5	5	5	2	4	4	2	2	4	1	1	5	1	5	5	5	5	5	5	2	4	4	2	2	4	1	1	5	5	5	5	5	5	5	2	4	4	2	2	4
2	19	4	2	4	3	4	4	3	4	2	2	4	3	3	3	4	3	4	2	4	3	4	4	3	4	2	2	4	3	3	3	4	3	3	4	3	4	4	3	4	2	2	4	3	3	3
2	18	4	1	5	4	4	4	5	4	1	1	5	3	4	4	4	3	4	1	5	4	4	4	5	4	1	1	5	3	4	4	4	3	3	5	4	4	4	5	4	1	1	5	3	4	4
2	18	4	1	5	5	4	4	3	4	5	2	5	2	2	2	5	5	4	3	5	5	4	4	3	4	5	2	5	2	2	2	5	5	3	5	5	4	4	3	4	5	2	5	2	2	2
1	22	4	3	5	5	5	5	5	5	1	5	5	5	3	5	5	1	5	1	5	5	5	5	5	5	1	5	5	5	3	5	5	1	5	5	5	5	5	5	5	1	5	5	5	3	5
2	21	4	4	2	2	5	5	5	5	1	5	5	3	4	4	4	1	5	5	2	2	5	5	5	5	1	5	5	3	4	4	4	1	5	2	2	5	5	5	5	1	5	5	3	4	4
1	18	4	1	1	1	1	4	1	1	1	1	3	1	1	1	5	5	4	5	1	1	1	4	1	1	1	1	3	1	1	1	5	5	3	1	1	1	4	1	1	1	1	3	1	1	1
1	18	4	2	1	1	3	4	2	2	1	1	4	2	2	2	4	4	4	5	1	1	3	4	2	2	1	1	4	2	2	2	4	4	3	1	1	3	4	2	2	1	1	4	2	2	2
1	19	4	2	5	4	4	4	4	4	2	3	4	3	3	3	4	3	4	1	5	4	4	4	4	4	2	3	4	3	3	3	4	3	4	5	4	4	4	4	4	2	3	4	3	3	3
2	18	4	2	5	3	5	5	5	5	1	3	5	5	5	5	1	1	5	1	5	3	5	5	5	5	1	3	5	5	5	5	1	1	5	5	3	5	5	5	5	1	3	5	5	5	5
1	19	4	2	5	5	3	4	4	4	1	2	4	2	3	2	5	1	4	5	5	5	3	4	4	4	1	2	4	2	3	2	5	1	4	5	5	3	4	4	4	1	2	4	2	3	2
1	18	4	1	5	5	4	3	4	3	2	2	5	3	3	4	4	3	3	5	5	5	4	3	4	3	2	2	5	3	3	4	4	3	4	5	5	4	3	4	3	2	2	5	3	3	4
2	23	4	4	5	5	5	4	4	4	1	4	5	5	5	5	1	1	4	1	5	5	5	4	4	4	1	4	5	5	5	5	1	1	5	5	5	5	4	4	4	1	4	5	5	5	5
2	18	4	1	2	2	3	3	2	2	2	2	4	2	2	2	4	3	3	1	2	2	3	3	2	2	2	2	4	2	2	2	4	3	3	2	2	3	3	2	2	2	2	4	2	2	2
2	22	4	4	4	4	4	4	5	4	2	2	4	3	3	4	5	2	4	1	4	4	4	4	5	4	2	2	4	3	3	4	5	2	4	4	4	4	4	5	4	2	2	4	3	3	4
